# Supplementary material for: Etiology and Antimicrobial Resistance of Culture-Positive Infections in Ugandan Infants: A Cohort Study of 7000 Neonates and Infants
Source: Open Forum Infect Dis. 2025 Mar 10;11(Suppl 3):S157–64. doi: 10.1093/ofid/ofae629 (PMC11891137; doi:10.1093/ofid/ofae629)
Supplement: ofae629_Supplementary_Data [file ofae629_supplementary_data.zip]

Archive with 2 entries (2 files):
- Sepsis_Supplementary.docx
- STROBE-checklist-Progress_sepsis.docx
